# Supplementary material for: Metabolic Programming Drives Protective and Inflammatory Monocyte Fates in Viral Encephalitis
Source: Adv Sci (Weinh). 2025 Jul 14;12(33):e05844. doi: 10.1002/advs.202505844 (PMC12412471; doi:10.1002/advs.202505844)
Supplement: Supplementary file 2 — Supplemental Table 1 [file ADVS-12-e05844-s001.xlsx]

## Sheet: 1C.1 Antigen presentation
Symbol	Name	Type	MGI.ID	Chr	Start	End	Build	Strand	Best Match Type	Best Match
Flt3	FMS-like tyrosine kinase 3	protein coding gene	MGI:95559	5	147267551	147337299	GRCm39	-	Process	antigen processing and presentation (synonym: antigen presentation)
Ifng	interferon gamma	protein coding gene	MGI:107656	10	118276951	118281797	GRCm39	+	Process	antigen processing and presentation (synonym: antigen presentation)
Ighm	immunoglobulin heavy constant mu	gene segment	MGI:96448	12	113382446	113386350	GRCm39	-	Process	antigen processing and presentation (synonym: antigen presentation)
Fcgr3	Fc receptor, IgG, low affinity III	protein coding gene	MGI:95500	1	170878743	170892504	GRCm39	-	Process	antigen processing and presentation of exogenous peptide antigen via MHC class I (synonym: antigen presentation, exogenous antigen via MHC class I)
H2.K1	histocompatibility 2, K1, K region	protein coding gene	MGI:95904	17	34214991	34219321	GRCm39	-	Process	antigen processing and presentation of exogenous peptide antigen via MHC class I (synonym: antigen presentation, exogenous antigen via MHC class I)
Cd74	CD74 antigen (invariant polypeptide of major histocompatibility complex, class II antigen-associated)	protein coding gene	MGI:96534	18	60936921	60945724	GRCm39	+	Process	antigen processing and presentation of exogenous peptide antigen via MHC class II (synonym: antigen presentation, exogenous peptide antigen)
Fcer1g	Fc receptor, IgE, high affinity I, gamma polypeptide	protein coding gene	MGI:95496	1	171057141	171061918	GRCm39	-	Process	antigen processing and presentation of exogenous peptide antigen via MHC class II (synonym: antigen presentation, exogenous peptide antigen)
H2.Ab1	histocompatibility 2, class II antigen A, beta 1	protein coding gene	MGI:103070	17	34482201	34488392	GRCm39	+	Process	antigen processing and presentation of exogenous peptide antigen via MHC class II (synonym: antigen presentation, exogenous peptide antigen)
H2.DMa	histocompatibility 2, class II, locus DMa	protein coding gene	MGI:95921	17	34338667	34358075	GRCm39	+	Process	antigen processing and presentation of exogenous peptide antigen via MHC class II (synonym: antigen presentation, exogenous peptide antigen)
H2.Eb1	histocompatibility 2, class II antigen E beta	protein coding gene	MGI:95901	17	34524841	34535648	GRCm39	+	Process	antigen processing and presentation of exogenous peptide antigen via MHC class II (synonym: antigen presentation, exogenous peptide antigen)
H2.Ob	histocompatibility 2, O region beta locus	protein coding gene	MGI:95925	17	34457879	34464882	GRCm39	+	Process	antigen processing and presentation of exogenous peptide antigen via MHC class II (synonym: antigen presentation, exogenous peptide antigen)
Traf6	TNF receptor-associated factor 6	protein coding gene	MGI:108072	2	101508774	101532014	GRCm39	+	Process	antigen processing and presentation of exogenous peptide antigen via MHC class II (synonym: antigen presentation, exogenous peptide antigen)
H2.Aa	histocompatibility 2, class II antigen A, alpha	protein coding gene	MGI:95895	17	34501718	34506797	GRCm39	-	Process	antigen processing and presentation of peptide antigen (synonym: antigen presentation, peptide antigen)
Slc11a1	solute carrier family 11 (proton-coupled divalent metal ion transporters), member 1	protein coding gene	MGI:1345275	1	74414354	74425221	GRCm39	+	Process	antigen processing and presentation of peptide antigen (synonym: antigen presentation, peptide antigen)
Cd1d1	CD1d1 antigen	protein coding gene	MGI:107674	3	86903141	86906748	GRCm39	-	Process	antigen processing and presentation, endogenous lipid antigen via MHC class Ib (synonym: antigen presentation, endogenous lipid antigen)
Trem2	triggering receptor expressed on myeloid cells 2	protein coding gene	MGI:1913150	17	48653429	48659304	GRCm39	+	Subterm Process	positive regulation of antigen processing and presentation of peptide antigen via MHC class II (synonym: antigen presentation)
Ccl19	chemokine (C-C motif) ligand 19	protein coding gene	MGI:1346316	4	42754525	42756365	GRCm39	-	Subterm Process	positive regulation of dendritic cell antigen processing and presentation (synonym: antigen presentation)
Ccr7	chemokine (C-C motif) receptor 7	protein coding gene	MGI:103011	11	99035025	99045903	GRCm39	-	Subterm Process	positive regulation of dendritic cell antigen processing and presentation (synonym: antigen presentation)
Nod1	nucleotide-binding oligomerization domain containing 1	protein coding gene	MGI:1341839	6	54900934	54949597	GRCm39	-	Subterm Process	positive regulation of dendritic cell antigen processing and presentation (synonym: antigen presentation)
Nod2	nucleotide-binding oligomerization domain containing 2	protein coding gene	MGI:2429397	8	89373943	89415102	GRCm39	+	Subterm Process	positive regulation of dendritic cell antigen processing and presentation (synonym: antigen presentation)
Cd81	CD81 antigen	protein coding gene	MGI:1096398	7	142606487	142621667	GRCm39	+	Process	positive regulation of T cell activation via T cell receptor contact with antigen bound to MHC molecule on antigen presenting cell
H2.DMb2	histocompatibility 2, class II, locus Mb2	protein coding gene	MGI:95923	17	34362281	34370529	GRCm39	+	Process	positive regulation of T cell activation via T cell receptor contact with antigen bound to MHC molecule on antigen presenting cell
Icam1	intercellular adhesion molecule 1	protein coding gene	MGI:96392	9	20927281	20940113	GRCm39	+	Process	T cell activation via T cell receptor contact with antigen bound to MHC molecule on antigen presenting cell

## Sheet: 1C.2 Viral response
Symbol	Name	Type	MGI.ID	Chr	Start	End	Build	Strand	Best Match Type	Best Match
Phb	prohibitin	protein coding gene	MGI:97572	11	95557783	95571599	GRCm39	+	Subterm Process	antiviral innate immune response (response to virus)
Bax	BCL2-associated X protein	protein coding gene	MGI:99702	7	45111121	45116322	GRCm39	-	Subterm Process	cellular response to virus (response to virus)
Ccl19	chemokine (C-C motif) ligand 19	protein coding gene	MGI:1346316	4	42754525	42756365	GRCm39	-	Subterm Process	cellular response to virus (response to virus)
Flt3	FMS-like tyrosine kinase 3	protein coding gene	MGI:95559	5	147267551	147337299	GRCm39	-	Subterm Process	cellular response to virus (response to virus)
Hif1a	hypoxia inducible factor 1, alpha subunit	protein coding gene	MGI:106918	12	73948149	73994304	GRCm39	+	Subterm Process	cellular response to virus (response to virus)
Il6	interleukin 6	protein coding gene	MGI:96559	5	30218112	30224973	GRCm39	+	Subterm Process	cellular response to virus (response to virus)
Il12a	interleukin 12a	protein coding gene	MGI:96539	3	68597977	68605880	GRCm39	+	Subterm Process	cellular response to virus (response to virus)
Lgals9	lectin, galactose binding, soluble 9	protein coding gene	MGI:109496	11	78853805	78875750	GRCm39	-	Subterm Process	cellular response to virus (response to virus)
Nfkb1	nuclear factor of kappa light polypeptide gene enhancer in B cells 1, p105	protein coding gene	MGI:97312	3	135290416	135397308	GRCm39	-	Subterm Process	cellular response to virus (response to virus)
Pou2af1	POU domain, class 2, associating factor 1	protein coding gene	MGI:105086	9	51125008	51151380	GRCm39	+	Subterm Process	cellular response to virus (response to virus)
Smad3	SMAD family member 3	protein coding gene	MGI:1201674	9	63554049	63665276	GRCm39	-	Subterm Process	cellular response to virus (response to virus)
Tgfb1	transforming growth factor, beta 1	protein coding gene	MGI:98725	7	25386427	25404502	GRCm39	+	Subterm Process	cellular response to virus (response to virus)
Bcl2	B cell leukemia/lymphoma 2	protein coding gene	MGI:88138	1	106465908	106642004	GRCm39	-	Subterm Process	defense response to virus (response to virus)
Casp1	caspase 1	protein coding gene	MGI:96544	9	5298517	5307281	GRCm39	+	Subterm Process	defense response to virus (response to virus)
Cd8a	CD8 antigen, alpha chain	protein coding gene	MGI:88346	6	71350411	71356155	GRCm39	+	Subterm Process	defense response to virus (response to virus)
Cd40	CD40 antigen	protein coding gene	MGI:88336	2	164897535	164913574	GRCm39	+	Subterm Process	defense response to virus (response to virus)
Cd86	CD86 antigen	protein coding gene	MGI:101773	16	36424231	36486443	GRCm39	-	Subterm Process	defense response to virus (response to virus)
Cxcl9	chemokine (C-X-C motif) ligand 9	protein coding gene	MGI:1352449	5	92469206	92475938	GRCm39	-	Subterm Process	defense response to virus (response to virus)
Cxcl10	chemokine (C-X-C motif) ligand 10	protein coding gene	MGI:1352450	5	92494497	92496748	GRCm39	-	Subterm Process	defense response to virus (response to virus)
Ddx58	DEAD/H box helicase 58	protein coding gene	MGI:2442858	4	40203773	40239828	GRCm39	-	Subterm Process	defense response to virus (response to virus)
Ifitm3	interferon induced transmembrane protein 3	protein coding gene	MGI:1913391	7	140589503	140590657	GRCm39	-	Subterm Process	defense response to virus (response to virus)
Ifna1	interferon alpha 1	protein coding gene	MGI:107668	4	88768324	88768893	GRCm39	+	Subterm Process	defense response to virus (response to virus)
Ifnar1	interferon (alpha and beta) receptor 1	protein coding gene	MGI:107658	16	91282126	91304329	GRCm39	+	Subterm Process	defense response to virus (response to virus)
Ifngr1	interferon gamma receptor 1	protein coding gene	MGI:107655	10	19467697	19485977	GRCm39	+	Subterm Process	defense response to virus (response to virus)
Il12b	interleukin 12b	protein coding gene	MGI:96540	11	44290890	44304860	GRCm39	+	Subterm Process	defense response to virus (response to virus)
Il33	interleukin 33	protein coding gene	MGI:1924375	19	29902514	29938118	GRCm39	+	Subterm Process	defense response to virus (response to virus)
Irf3	interferon regulatory factor 3	protein coding gene	MGI:1859179	7	44647072	44652272	GRCm39	+	Subterm Process	defense response to virus (response to virus)
Irf5	interferon regulatory factor 5	protein coding gene	MGI:1350924	6	29526624	29541870	GRCm39	+	Subterm Process	defense response to virus (response to virus)
Irf7	interferon regulatory factor 7	protein coding gene	MGI:1859212	7	140843096	140846412	GRCm39	-	Subterm Process	defense response to virus (response to virus)
Itgax	integrin alpha X	protein coding gene	MGI:96609	7	127728719	127749829	GRCm39	+	Subterm Process	defense response to virus (response to virus)
Nlrp3	NLR family, pyrin domain containing 3	protein coding gene	MGI:2653833	11	59432395	59457781	GRCm39	+	Subterm Process	defense response to virus (response to virus)
Oas2	2'-5' oligoadenylate synthetase 2	protein coding gene	MGI:2180852	5	120868398	120887918	GRCm39	-	Subterm Process	defense response to virus (response to virus)
Prf1	perforin 1 (pore forming protein)	protein coding gene	MGI:97551	10	61133612	61140459	GRCm39	+	Subterm Process	defense response to virus (response to virus)
Ptprc	protein tyrosine phosphatase, receptor type, C	protein coding gene	MGI:97810	1	137990599	138103446	GRCm39	-	Subterm Process	defense response to virus (response to virus)
Stat1	signal transducer and activator of transcription 1	protein coding gene	MGI:103063	1	52158599	52201024	GRCm39	+	Subterm Process	defense response to virus (response to virus)
Ticam1	toll-like receptor adaptor molecule 1	protein coding gene	MGI:2147032	17	56576462	56583767	GRCm39	-	Subterm Process	defense response to virus (response to virus)
Tlr3	toll-like receptor 3	protein coding gene	MGI:2156367	8	45848702	45864112	GRCm39	-	Subterm Process	defense response to virus (response to virus)
Tlr7	toll-like receptor 7	protein coding gene	MGI:2176882	X	166087925	166113554	GRCm39	-	Subterm Process	defense response to virus (response to virus)
Tlr8	toll-like receptor 8	protein coding gene	MGI:2176887	X	166025692	166047325	GRCm39	-	Subterm Process	defense response to virus (response to virus)
Ccl5	chemokine (C-C motif) ligand 5	protein coding gene	MGI:98262	11	83416604	83421344	GRCm39	-	Subterm Process	positive regulation of defense response to virus by host (response to virus)
Il12rb1	interleukin 12 receptor, beta 1	protein coding gene	MGI:104579	8	71261093	71274068	GRCm39	+	Subterm Process	positive regulation of defense response to virus by host (response to virus)
Cd37	CD37 antigen	protein coding gene	MGI:88330	7	44883056	44888539	GRCm39	-	Subterm Process	regulation of defense response to virus (response to virus)
Tspan32	tetraspanin 32	protein coding gene	MGI:1350360	7	142558644	142573223	GRCm39	+	Subterm Process	regulation of defense response to virus (response to virus)
Il1b	interleukin 1 beta	protein coding gene	MGI:96543	2	129206490	129213059	GRCm39	-	Subterm Process	regulation of defense response to virus by host (response to virus)
Il15	interleukin 15	protein coding gene	MGI:103014	8	83058261	83129851	GRCm39	-	Subterm Process	regulation of defense response to virus by host (response to virus)
Ifitm2	interferon induced transmembrane protein 2	protein coding gene	MGI:1933382	7	140534750	140535900	GRCm39	-	Process	response to virus
Ifng	interferon gamma	protein coding gene	MGI:107656	10	118276951	118281797	GRCm39	+	Process	response to virus
Myd88	myeloid differentiation primary response gene 88	protein coding gene	MGI:108005	9	119165000	119169084	GRCm39	-	Process	response to virus
Tlr9	toll-like receptor 9	protein coding gene	MGI:1932389	9	106099797	106104075	GRCm39	+	Process	response to virus
Tnf	tumor necrosis factor	protein coding gene	MGI:104798	17	35418357	35420983	GRCm39	-	Process	response to virus

## Sheet: 1C.3 Inflammatory response
Symbol	Name	Type	MGI.ID	Chr	Start	End	Build	Strand	Best Match Type	Best Match
Cxcl1	chemokine (C-X-C motif) ligand 1	protein coding gene	MGI:108068	5	91039100	91040974	GRCm39	+	Process	acute inflammatory response
Nlrp3	NLR family, pyrin domain containing 3	protein coding gene	MGI:2653833	11	59432395	59457781	GRCm39	+	Process	acute inflammatory response
Trem1	triggering receptor expressed on myeloid cells 1	protein coding gene	MGI:1930005	17	48539796	48553952	GRCm39	+	Process	acute inflammatory response
Cd6	CD6 antigen	protein coding gene	MGI:103566	19	10766705	10807422	GRCm39	-	Process	acute inflammatory response to antigenic stimulus
Cxcr2	chemokine (C-X-C motif) receptor 2	protein coding gene	MGI:105303	1	74193153	74200405	GRCm39	+	Process	acute inflammatory response to antigenic stimulus
Elane	elastase, neutrophil expressed	protein coding gene	MGI:2679229	10	79722146	79724050	GRCm39	+	Process	acute inflammatory response to antigenic stimulus
Icam1	intercellular adhesion molecule 1	protein coding gene	MGI:96392	9	20927281	20940113	GRCm39	+	Process	acute inflammatory response to antigenic stimulus
Cd163	CD163 antigen	protein coding gene	MGI:2135946	6	124281615	124307486	GRCm39	+	Subterm Process	acute-phase response (acute inflammatory response)
Fn1	fibronectin 1	protein coding gene	MGI:95566	1	71624679	71692359	GRCm39	-	Subterm Process	acute-phase response (acute inflammatory response)
Stat3	signal transducer and activator of transcription 3	protein coding gene	MGI:103038	11	100777632	100830447	GRCm39	-	Subterm Process	acute-phase response (acute inflammatory response)
Il1a	interleukin 1 alpha	protein coding gene	MGI:96542	2	129141530	129151892	GRCm39	-	Subterm Process	fever generation (acute inflammatory response)
Il1b	interleukin 1 beta	protein coding gene	MGI:96543	2	129206490	129213059	GRCm39	-	Subterm Process	fever generation (acute inflammatory response)
Il1rn	interleukin 1 receptor antagonist	protein coding gene	MGI:96547	2	24226872	24241503	GRCm39	+	Subterm Process	fever generation (acute inflammatory response)
Lyn	LYN proto-oncogene, Src family tyrosine kinase	protein coding gene	MGI:96892	4	3676865	3791612	GRCm39	+	Subterm Process	histamine secretion by mast cell (synonym: histamine production involved in acute inflammatory response)
Tlr4	toll-like receptor 4	protein coding gene	MGI:96824	4	66745788	66765338	GRCm39	+	Process	nitric oxide production involved in inflammatory response (synonym: nitric oxide production involved in acute inflammatory response)
Il6	interleukin 6	protein coding gene	MGI:96559	5	30218112	30224973	GRCm39	+	Subterm Process	positive regulation of acute inflammatory response (acute inflammatory response)
Hif1a	hypoxia inducible factor 1, alpha subunit	protein coding gene	MGI:106918	12	73948149	73994304	GRCm39	+	Process	positive regulation of cytokine production involved in inflammatory response (synonym: positive regulation of cytokine production involved in acute inflammatory response)
Myd88	myeloid differentiation primary response gene 88	protein coding gene	MGI:108005	9	119165000	119169084	GRCm39	-	Process	positive regulation of cytokine production involved in inflammatory response (synonym: positive regulation of cytokine production involved in acute inflammatory response)
Nod2	nucleotide-binding oligomerization domain containing 2	protein coding gene	MGI:2429397	8	89373943	89415102	GRCm39	+	Process	positive regulation of cytokine production involved in inflammatory response (synonym: positive regulation of cytokine production involved in acute inflammatory response)
Ticam1	toll-like receptor adaptor molecule 1	protein coding gene	MGI:2147032	17	56576462	56583767	GRCm39	-	Process	positive regulation of cytokine production involved in inflammatory response (synonym: positive regulation of cytokine production involved in acute inflammatory response)
Ccl5	chemokine (C-C motif) ligand 5	protein coding gene	MGI:98262	11	83416604	83421344	GRCm39	-	Subterm Process	positive regulation of fever generation (acute inflammatory response)
Ccr5	chemokine (C-C motif) receptor 5	protein coding gene	MGI:107182	9	123921557	123934153	GRCm39	+	Subterm Process	positive regulation of fever generation (acute inflammatory response)
Tnf	tumor necrosis factor	protein coding gene	MGI:104798	17	35418357	35420983	GRCm39	-	Subterm Process	positive regulation of fever generation (acute inflammatory response)
Ccr7	chemokine (C-C motif) receptor 7	protein coding gene	MGI:103011	11	99035025	99045903	GRCm39	-	Subterm Process	positive regulation of hypersensitivity (acute inflammatory response)
C3	complement component 3	protein coding gene	MGI:88227	17	57510970	57535136	GRCm39	-	Subterm Process	positive regulation of type IIa hypersensitivity (acute inflammatory response)
Ighg2b	immunoglobulin heavy constant gamma 2B	gene segment	MGI:96445	12	113267934	113271553	GRCm39	-	Subterm Process	positive regulation of type IIa hypersensitivity (acute inflammatory response)
Fcer1g	Fc receptor, IgE, high affinity I, gamma polypeptide	protein coding gene	MGI:95496	1	171057141	171061918	GRCm39	-	Subterm Process	positive regulation of type III hypersensitivity (acute inflammatory response)
Fcgr3	Fc receptor, IgG, low affinity III	protein coding gene	MGI:95500	1	170878743	170892504	GRCm39	-	Subterm Process	positive regulation of type III hypersensitivity (acute inflammatory response)
Chil3	chitinase-like 3	protein coding gene	MGI:1330860	3	106054870	106074880	GRCm39	-	Process	production of molecular mediator involved in inflammatory response (synonym: production of molecular mediator involved in acute inflammatory response)
Il4ra	interleukin 4 receptor, alpha	protein coding gene	MGI:105367	7	125151443	125178646	GRCm39	+	Process	production of molecular mediator involved in inflammatory response (synonym: production of molecular mediator involved in acute inflammatory response)
Nos2	nitric oxide synthase 2, inducible	protein coding gene	MGI:97361	11	78811613	78851052	GRCm39	+	Process	regulation of cytokine production involved in inflammatory response (synonym: regulation of cytokine production involved in acute inflammatory response)
Prdx2	peroxiredoxin 2	protein coding gene	MGI:109486	8	85696251	85701440	GRCm39	+	Process	respiratory burst involved in inflammatory response (synonym: oxidative burst during acute inflammatory response)
Cd300a	CD300A molecule	protein coding gene	MGI:2443411	11	114780006	114792772	GRCm39	+	Subterm Process	serotonin secretion by mast cell (synonym: serotonin secretion involved in acute inflammatory response)

## Sheet: 1D.1 Glycolysis
Symbol	Name	Type	MGI.ID	Chr	Start	End	Build	Strand	Best Match Type	Best Match
Gapdh	glyceraldehyde-3-phosphate dehydrogenase	protein coding gene	MGI:95640	6	125138815	125143430	GRCm39	-	Process	canonical glycolysis
Hk1	hexokinase 1	protein coding gene	MGI:96103	10	62104634	62215687	GRCm39	-	Process	canonical glycolysis
Ier3	immediate early response 3	protein coding gene	MGI:104814	17	36132605	36133803	GRCm39	+	Process	glycolytic process (synonym: glycolysis)
Ifng	interferon gamma	protein coding gene	MGI:107656	10	118276951	118281797	GRCm39	+	Subterm Process	positive regulation of glycolytic process (synonym: glycolysis)
Myc	myelocytomatosis oncogene	protein coding gene	MGI:97250	15	61857240	61862223	GRCm39	+	Subterm Process	positive regulation of glycolytic process (synonym: glycolysis)
P2rx7	purinergic receptor P2X, ligand-gated ion channel, 7	protein coding gene	MGI:1339957	5	122781974	122829495	GRCm39	+	Subterm Process	positive regulation of glycolytic process (synonym: glycolysis)
Psen1	presenilin 1	protein coding gene	MGI:1202717	12	83734926	83781869	GRCm39	+	Subterm Process	positive regulation of glycolytic process (synonym: glycolysis)
Hif1a	hypoxia inducible factor 1, alpha subunit	protein coding gene	MGI:106918	12	73948149	73994304	GRCm39	+	Subterm Process	regulation of glycolytic process (synonym: glycolysis)

## Sheet: 1D.2 ATP Biosynthesis
Symbol	Name	Type	MGI.ID	Chr	Start	End	Build	Strand	Best Match Type	Best Match
Atp5a1	ATP synthase, H+ transporting, mitochondrial F1 complex, alpha subunit 1	protein coding gene	MGI:88115	18	77861468	77870569	GRCm39	+	Process	ATP biosynthetic process (synonym: ATP biosynthesis)
Tgfb1	transforming growth factor, beta 1	protein coding gene	MGI:98725	7	25386427	25404502	GRCm39	+	Process	ATP biosynthetic process (synonym: ATP biosynthesis)
Myc	myelocytomatosis oncogene	protein coding gene	MGI:97250	15	61857240	61862223	GRCm39	+	Subterm Process	positive regulation of ATP biosynthetic process (synonym: ATP biosynthesis)
Stat3	signal transducer and activator of transcription 3	protein coding gene	MGI:103038	11	100777632	100830447	GRCm39	-	Subterm Process	positive regulation of ATP biosynthetic process (synonym: ATP biosynthesis)
Trem2	triggering receptor expressed on myeloid cells 2	protein coding gene	MGI:1913150	17	48653429	48659304	GRCm39	+	Subterm Process	positive regulation of ATP biosynthetic process (synonym: ATP biosynthesis)
Vcp	valosin containing protein	protein coding gene	MGI:99919	4	42979964	43000507	GRCm39	-	Subterm Process	positive regulation of ATP biosynthetic process (synonym: ATP biosynthesis)
mt.Nd1	mitochondrially encoded NADH dehydrogenase 1	protein coding gene	MGI:101787	MT	2751	3707	GRCm39	+	Subterm Process	proton motive force-driven mitochondrial ATP synthesis (synonym: ATP biosynthesis)
mt.Nd2	mitochondrially encoded NADH dehydrogenase 2	protein coding gene	MGI:102500	MT	3914	4951	GRCm39	+	Subterm Process	proton motive force-driven mitochondrial ATP synthesis (synonym: ATP biosynthesis)
mt.Nd5	mitochondrially encoded NADH dehydrogenase 5	protein coding gene	MGI:102496	MT	11742	13565	GRCm39	+	Subterm Process	proton motive force-driven mitochondrial ATP synthesis (synonym: ATP biosynthesis)

## Sheet: 1D.3 Fatty acid synthesis
Symbol	Name	Type	MGI.ID	Chr	Start	End	Build	Strand	Best Match Type	Best Match
Acaca	acetyl-Coenzyme A carboxylase alpha	protein coding gene	MGI:108451	11	84020498	84292477	GRCm39	+	Process	fatty acid biosynthetic process (synonym: fatty acid synthesis)
Lpl	lipoprotein lipase	protein coding gene	MGI:96820	8	69333207	69359584	GRCm39	+	Process	fatty acid biosynthetic process (synonym: fatty acid synthesis)
Il1b	interleukin 1 beta	protein coding gene	MGI:96543	2	129206490	129213059	GRCm39	-	Subterm Process	positive regulation of prostaglandin biosynthetic process (synonym: fatty acid synthesis)
Cd74	CD74 antigen (invariant polypeptide of major histocompatibility complex, class II antigen-associated)	protein coding gene	MGI:96534	18	60936921	60945724	GRCm39	+	Subterm Process	prostaglandin biosynthetic process (synonym: fatty acid synthesis)

## Sheet: 1D.4 Electron transport chain
Symbol	Name	Type	MGI.ID	Chr	Start	End	Build	Strand	Best Match Type	Best Match
mt.Nd5	mitochondrially encoded NADH dehydrogenase 5	protein coding gene	MGI:102496	MT	11742	13565	GRCm39	+	Subterm Process	ATP synthesis coupled electron transport (electron transport chain)
mt.Nd1	mitochondrially encoded NADH dehydrogenase 1	protein coding gene	MGI:101787	MT	2751	3707	GRCm39	+	Subterm Process	mitochondrial electron transport, NADH to ubiquinone (electron transport chain)
mt.Nd2	mitochondrially encoded NADH dehydrogenase 2	protein coding gene	MGI:102500	MT	3914	4951	GRCm39	+	Subterm Process	mitochondrial electron transport, NADH to ubiquinone (electron transport chain)
mt.Cytb	mitochondrially encoded cytochrome b	protein coding gene	MGI:102501	MT	14145	15288	GRCm39	+	Subterm Process	mitochondrial electron transport, ubiquinol to cytochrome c (electron transport chain)
mt.Co1	mitochondrially encoded cytochrome c oxidase I	protein coding gene	MGI:102504	MT	5328	6872	GRCm39	+	Subterm Process	respiratory electron transport chain (electron transport chain)

## Sheet: 1D.5 Amino acid metabolism
Symbol	Name	Type	MGI.ID	Chr	Start	End	Build	Strand	Best Match Type	Best Match
Arg1	arginase, liver	protein coding gene	MGI:88070	10	24791105	24803368	GRCm39	-	Disease Ortholog	hyperargininemia (subterm of amino acid metabolic disorder, with synonym inborn errors of amino acid metabolism)
Idh2	isocitrate dehydrogenase 2 (NADP+), mitochondrial	protein coding gene	MGI:96414	7	79744594	79765140	GRCm39	-	Disease Ortholog	D-2-hydroxyglutaric aciduria 2 (subterm of amino acid metabolic disorder, with synonym inborn errors of amino acid metabolism)
Slc7a7	solute carrier family 7 (cationic amino acid transporter, y+ system), member 7	protein coding gene	MGI:1337120	14	54606899	54655237	GRCm39	-	Disease Ortholog	lysinuric protein intolerance (subterm of amino acid metabolic disorder, with synonym inborn errors of amino acid metabolism)
Arg2	arginase type II	protein coding gene	MGI:1330806	12	79177562	79203075	GRCm39	+	Subterm Process	arginine metabolic process (cellular amino acid metabolic process)
G6pdx	glucose-6-phosphate dehydrogenase X-linked	protein coding gene	MGI:105979	X	73453089	73472486	GRCm39	-	Subterm Process	glutathione metabolic process (cellular modified amino acid metabolic process)
Gata3	GATA binding protein 3	protein coding gene	MGI:95663	2	9861889	9892762	GRCm39	-	Subterm Process	positive regulation of thyroid hormone generation (cellular modified amino acid metabolic process)
Kmo	kynurenine 3-monooxygenase (kynurenine 3-hydroxylase)	protein coding gene	MGI:2138151	1	175459759	175488419	GRCm39	+	Subterm Process	kynurenine metabolic process (cellular amino acid metabolic process)
Mgst1	microsomal glutathione S-transferase 1	protein coding gene	MGI:1913850	6	138117525	138133753	GRCm39	+	Subterm Process	glutathione metabolic process (cellular modified amino acid metabolic process)
Nfe2l2	nuclear factor, erythroid derived 2, like 2	protein coding gene	MGI:108420	2	75505857	75534985	GRCm39	-	Subterm Process	positive regulation of glutathione biosynthetic process (cellular modified amino acid metabolic process)
Nos2	nitric oxide synthase 2, inducible	protein coding gene	MGI:97361	11	78811613	78851052	GRCm39	+	Subterm Process	arginine catabolic process (cellular amino acid metabolic process)
Tyms	thymidylate synthase	protein coding gene	MGI:98878	5	30263200	30278615	GRCm39	-	Subterm Process	tetrahydrofolate interconversion (cellular modified amino acid metabolic process)

## Sheet: 1D.6 TCA cycle
Symbol	Name	Type	MGI.ID	Chr	Start	End	Build	Strand	Best Match Type	Best Match
Idh2	isocitrate dehydrogenase 2 (NADP+), mitochondrial	protein coding gene	MGI:96414	7	79744594	79765140	GRCm39	-	Process	tricarboxylic acid cycle (synonym: citric acid cycle)
